# Supplementary material for: Efficacy and Safety of a Single Ivy Extract Versus Two Herbal Extract Combinations in Patients with Acute Bronchitis: A Multi-Center, Randomized, Open-Label Clinical Trial
Source: Pharmaceuticals (Basel). 2025 May 20;18(5):754. doi: 10.3390/ph18050754 (PMC12114782; doi:10.3390/ph18050754)
Supplement: Supplementary file 1 [file pharmaceuticals-18-00754-s001.zip]

Archive with 1 entries (1 files):
- pharmaceuticals-3636837-supplementary.pdf
